# Supplementary material for: Thrombin-antithrombin complex measurement using a point-of-care testing device for diagnosis of disseminated intravascular coagulation in dogs
Source: PLoS One. 2018 Oct 10;13(10):e0205511. doi: 10.1371/journal.pone.0205511 (PMC6179255; doi:10.1371/journal.pone.0205511)
Supplement: S1 Data — (XLSX) [file pone.0205511.s001.xlsx]

## Sheet: Sheet1
BW	Age	Sex	Platelet	PT	APTT	Fib	AT	AT_60	Friedman_AT	Human_AT	FDP	TAT	TAT1	ALB	PCV	Seg	CRP	Survival	PreDIC	DIC
24.8	6	F/S	8.8	12.3	110.3	67.7	71.3	1	3	2	> 60	75.4	1+N2:O2:O32	2	50	8624	> 7.0	1	0	1
4	9	M/C	16.2	7.7	32.2	296.5	67.9	1	3	2	49.5	3.47	1	2	47.5	60626	6.7	1	0	1
4.3	16	F/S	10	5.6	20.7	> 450	76.4	1	3	3	11.1	0.294	1	2.7	34.7	23760	> 7.0	1	0	1
6	4	M/未	6.6	8.1	139.8	>450	88.9	1	3	3	50.1	54.7	1	3.2	20	26154	6.2	0	0	1
4.1	1	F/未	8	5.5	25.2	271.3	56.9	0	2	2	7	2.45	1	2.1	42	1308	0.5	1	0	1
13	8	C/未	8.6	9	20.3	168.2	73.6	1	3	2	16	3.99	1	2.3	21	35360		0	0	1
5.85	9	F/未	19.6	5.9	20.7	243.8	75.3	1	3	3	7.3	0.549	1	1.8	35	780	0.4	1	0	1
13	12	M/C	2	8	51.8	A	51.9	0	2	2	> 60	1.7	1	2.6	59	18598	> 7.0	0	0	1
5.85	2	F/S	9	5.7	24.6	> 450	68.9	1	3	2	12.2	0.528	1	1.8	49	7182	> 7.0	1	0	1
12.4	2	M/未	14	6.2	23.2	> 450	93.6	1	4	3	5.1	1.2	1	2.8	51	25232	> 7.0	1	0	1
22.32	7	M/未	5.6	6.3	11.8	59.9	94.2	1	4	3	33.6	35	1	3	30.6	8532	0.7	0	0	1
7.3	14	F/未	16.3	7.3	25.1	368.9	70.4	1	3	2	23.7	7.91	1	2.6	32.4	39676	> 7.0	0	0	1
3	6	M/未	9.6	6.5	29	164.4	17.2	0	1	1	7.2	0.189	0	1.7	22.3	9555	0.8	0	0	1
32.5	11	M/C	15.4	6.6	16.5	50	64.4	1	3	2	39.5	3.18	1	3.4	42	18079		0	0	1
3.35	14	F/S	18.1	5.1	21.4	> 450	72	1	3	2	11.1	0.686	1	2.1	29	15397	> 7.0	0	0	1
6.9	7	C/未	14.2	7.1	32.5	> 450	66	1	3	2	10.3	4.17	1	2.9	45	40863	> 7.0	0	0	1
11.36	9	F/S	12.2	6	65.1	>450	75.8	1	3	3	5.4	0.121	0	2.9	37.4	1786	>7	1	0	1
7.3	13	F/S	15.3	6.2	12.7	296.5	125	1	4	3	22.8	1.82	1	3.3	37	6427	4.7	1	1	0
15.3	14	M/C	21.5	5.5	13.2	347.3	84.3	1	3	3	8.1	1.32	1	2.8	50	9869	5.6	1	1	0
39	4	M/C	14.1	5.4	13.7	388	83.9	1	3	3	6.2	0.206	0	2.4	35	9376		1	1	0
4.2	11	F/未	88.3	6.1	25.3	309.3	125	1	4	3	16.7	0.544	1	5.5	40	9010		0	1	0
5	11	M/C	91	5.1	16.3	347.3	85.6	1	3	3	5.8	0.425	1	2.1	38	22787	2.6	0	1	0
32	3	F/S	20.8	6.2	123.3	446.5	72.6	1	3	2	5.1	2.27	1	2.6	55	6365		1	1	0
6.1	14	F/未	34.5	6.2	21.3	> 450	90	1	4	3	16	1.07	1	3.3	42	16168	> 7.0	1	1	0
5	10	F/S	32.3	5.9	17.9	> 450	80.2	1	3	3	39.8	2.24	1	2.5	33	78097	> 7.0	1	1	0
5.5	15	M/C	20.3	5.9	21.5	> 450	93.3	1	4	3	5.5	0.266	1	2.1	44	14276		1	1	0
11	10	F/未	3.7	5.7	14	2782	125	1	4	3	13.7	6.41	1	4.7	24	18744	4	1	1	0
4.2	12	M/C	61.9	6.5	35	> 450	125	1	4	3	14.1	0.414	1	3.3	37	27314	> 7.0	1	1	0
24.6	9	F/S	19	7	15	205.6	69.8	1	3	2	15	18	1	2.5	36	11960		1	1	0
11.85	12	F/S	41.7	5.4	14	274.7	76.6	1	3	3	42.9	0.931	1	3.2	22	13502		1	1	0
14.5	6	F/未	44.8	5.6	12.4	128.6	74	1	3	2	7.2	0.434	1	0.9	48	7344	0.3	1	1	0
3.45	8	F/S	13.1	6.3	13.6	102.8	125	1	4	3	7.7	1.56	1	2.7	42	29400		1	1	0
42.5	8	M/C	26.7	5.6	13.7	252.3	74.9	1	3	2	11.6	0.397	1	3.3	42	16200	2.8	1	1	0
11.8	11	F/S	0.9	5.4	11.9	> 450	112.9	1	4	3	8.1	0.563	1	2.9	27	16504		1	1	0
6.4	13	F/S	35.7	6	15.2	> 450	86.1	1	3	3	32	1.99	1	3.3	47	18810	> 7.0	1	1	0
3.82	4	M/C	14.2	6.3	13	187.9	82	1	3	3	10.3	0.808	1	3.3	43	15824		1	1	0
34.4	11	C/未	26.8	6.7	14.5	394	75.6	1	3	3	29.5	3.84	1	2.6	30	7468		1	1	0
12	9	F/S	52.3	7.5		484	71.6	1	3	2	8.5	2.07	1	3	46	25670		1	1	0
9.5	11	C/未	58.6	5.1	12.5	218.2	71.9	1	3	2	6.3	0.845	1	3.4	41	8909		1	1	0
14.95	12	F/S	10.4	5.3	12.9	199.1	99.1	1	4	3	5.1	0.415	1	2.9	44	12403		1	1	0
11.08	13	F/S	10.4	5.8	12.1	198.5	110.4	1	4	3	14.2	3.87	1	3	35	10850		1	1	0
7.04	4	F/S	15	6.8	15	>450	64.5	1	3	2	23.9	1.21	1	2.9	35	30264	> 7.0	1	1	0
6.2	14	F/未	58.2	5.4	18.9	> 450	80	1	3	3	10.8	1.25	1	2.8	12	7952	> 7.0	0	1	0
11	11	F/未	21.9	6.9	22.2	> 450	79.2	1	3	3	10	0.527	1	3	35	23674	> 7.0	0	1	0
10.4	17	F/S	25	6.1	13.7	> 450	90	1	4	3	5.5	0.795	1	1.5	なし	なし	なし	0	1	0
8.75	10	M/C	6.9	5.6	18.1	> 450	109.9	1	4	3	11.6	0.378	1	3.8	43.4	6072	> 7.0	1	1	0
26.8	11	M/C	40.6	5.3	13.9	> 450	63	1	3	2	6.6	0.828	1	2.4	48.8	16583	6.2	1	1	0
14.95	12	M/C	14.6	8.1	32.5	430	57.7	0	2	2	0	0.991	1	2.6	24.6	21627	> 7.0	1	1	0
4.48	12	M/C	75.7	5.5	16.7	357.5	90.7	1	4	3	6.6	0.527	1	2.9	44.3	27632	なし	1	1	0
14.2	10	M/未	14.6	5.3	12.9	277.5	74.8	1	3	2	0	0.279	1	3.2	50.8	11929	なし	1	1	0
6.1	12	M/C	51.8	5.3	13	154	69.2	1	3	2	5.8	0.189	0	3.4	43.5	12456	1.5	1	1	0
10.55	18	F/未	21	5.9	18.3	170.2	66.4	1	3	2	>60	0.421	1	3.1	なし	なし	なし	1	1	0
3	4	F/未	32.7	6	11.7	116.7	80.4	1	3	3	0	0.835	1	2.9	49.1	9750	なし	1	1	0
5	10	F/S	86.7	5.4	12.9	128	72.1	1	3	2	13.9	6.94	1	3.2	19.7	10824	なし	1	1	0
1.54	8	F/未	85.4	5.7	14.3	> 450	77.1	1	3	3	5.8	0.443	1	2	35.4	54777	なし	1	1	0
13.4	10	M/未	59.4	6.1	19.8	> 450	50.8	0	2	2	7.9	1.76	1	2.1	32.1	29485	なし	1	1	0
2.96	7	F/S	86.1	5.1	13.9	252.3	56.1	0	2	2	6.6	0.508	1	1.3	30	20678	なし	1	1	0
4.86	11	F/S	31.1	6.1	12.4	150.4	94.2	1	4	3	6.6	0.46	1	2.8	53.4	5121	なし	1	1	0
28.96	14	M/C	30.4	6.2	19.1	> 450	55.8	0	2	2	8.2	0.271	1	2.7	42.3	7425	> 7.0	1	1	0
7.7	14	F/S	39	5.2	16.7	> 450	74.9	1	3	2	14.2	0.263	1	2.5	33.8	34313	なし	0	1	0
1.88	0.4	M/未	28.3	4.8	12.6	154	73.6	1	3	2	5.1	1.81	1	2.4	42.3	6307	なし	1	1	0
6.15	10	F/S	34.6	6.7	20.4	> 450	56.4	0	2	2	38.6	2.63	1	3.6	43.1	18957	なし	1	1	0
15.94	13	M/C	29.2	5.3	12.5	317.5	63.8	1	3	2	10.6	1.1	1	2.7	43	17630	> 7.0	0	1	0
1.52	8	F/未	27.8	5.8	43.5	352	44.6	0	2	1	15.8	3.46	1	1.8	34.7	1435	6.9	0	1	0
9.1	10	F/S	38.5	5.4	15.8	63.6	73.9	1	3	2	6.9	4.48	1	2.6	41	13380	0	?	1	0
